# Supplementary material for: The Association Between Childhood Trauma, Emotional Dysregulation, and Depressive Symptoms’ Severity in Patients with Obesity Seeking Bariatric Surgery
Source: J Pers Med. 2025 Jul 11;15(7):303. doi: 10.3390/jpm15070303 (PMC12299460; doi:10.3390/jpm15070303)
Supplement: Supplementary file 1 [file jpm-15-00303-s001.zip]

Archive with 1 entries (1 files):
- jpm-3719419-supplementary.pdf
